# Supplementary material for: CO2 to CO Electroreduction, Electrocatalytic H2 Evolution, and Catalytic Degradation of Organic Dyes Using a Co(II) meso-Tetraarylporphyrin
Source: Molecules. 2022 Mar 5;27(5):1705. doi: 10.3390/molecules27051705 (PMC8912110; doi:10.3390/molecules27051705)
Supplement: Supplementary file 1 [file molecules-27-01705-s001.zip]

Archive with 1 entries (1 files):
- molecules-1634490-supplementary.pdf
